# Supplementary material for: Effects of a 16-Week Digital Intervention on Sports Nutrition Knowledge and Behavior in Female Endurance Athletes with Risk of Relative Energy Deficiency in Sport (REDs)
Source: Nutrients. 2023 Feb 21;15(5):1082. doi: 10.3390/nu15051082 (PMC10005555; doi:10.3390/nu15051082)
Supplement: Supplementary file 1 [file nutrients-15-01082-s001.zip]

Archive with 3 entries (3 files):
- S1. Scoring key sports nutrition related behavior.pdf
- Table S1. Nutrition knowledge.pdf
- Table S2. Training and activity characteristics.pdf
